# Supplementary material for: Mutation of MeCP2 at T158M Leads to Distinct Molecular and Phenotypic Abnormalities in Male and Female Mice
Source: Cells. 2025 Aug 19;14(16):1286. doi: 10.3390/cells14161286 (PMC12384606; doi:10.3390/cells14161286)
Supplement: Supplementary file 1 [file cells-14-01286-s001.zip]

Archive with 1 entries (1 files):
- cells-3645703-supplementary.pdf
